# Supplementary material for: The organization-level and physician-level factors associated with primary care physicians’ confidence in pandemic response: A multilevel study in China
Source: PLoS One. 2024 Feb 29;19(2):e0295570. doi: 10.1371/journal.pone.0295570 (PMC10903868; doi:10.1371/journal.pone.0295570)
Supplement: S1 Data — (XLSX) [file pone.0295570.s002.xlsx]

## Sheet: Sheet1
ID	Age	Gender	Education level	Years of working experience	Organizational size	Organizational ownership	Information technology functional capacity	Skill variety	Professional fulfillment	Perceived organizational support	Work-family conflict	Organizational structure	Hierarchical culture	Self-efficacy
101101001	26	Female	Master or above	1	36	Government-managed	High level	4	4.66667	3.66667	4	6	No	5
101101002	53	Female	Junior college/college	30	36	Government-managed	High level	5	4.83333	4	8	6	No	5
101101003	34	Male	Master or above	8	36	Government-managed	High level	4	3.66667	3.66667	17	6	No	5
101101004	25	Female	Junior college/college	1	36	Government-managed	High level	4	3	4	16	6	No	5
101101005	24	Female	Junior college/college	1	36	Government-managed	High level	5	4.5	4.66667	6	6	No	4
101101006	52	Female	High school/specialized secondary school or below	29	36	Government-managed	High level	5	5	4.5	11	6	No	5
101102001	28	Female	Master or above	5	15	Government-managed	Low or middle level	5	4.66667	4.83333	6	6	No	5
101102002	34	Female	Master or above	8	15	Government-managed	Low or middle level	4	2.83333	3	24	6	Yes	4
101102003	31	Male	Master or above	7	15	Government-managed	Low or middle level	4	3.5	3.33333	19	6	Yes	5
101102004	39	Female	Master or above	5	15	Government-managed	Low or middle level	5	4.83333	4.66667	9	6	No	5
101102005	33	Male	Master or above	5	15	Government-managed	Low or middle level	4	4	4	10	6	Yes	5
101102006	45	Female	Junior college/college	21	15	Government-managed	Low or middle level	3	3	3	28	6	Yes	5
101103001	36	Male	Junior college/college	1	35	Public hospital-managed	Low or middle level	5	4	5	11	7	No	5
101103002	31	Female	Junior college/college	7	35	Public hospital-managed	Low or middle level	5	3	2.66667	17	7	Yes	5
101103003	26	Female	Junior college/college	3	35	Public hospital-managed	Low or middle level	5	5	4.66667	14	7	No	5
101103004	33	Female	Master or above	4	35	Public hospital-managed	Low or middle level	3	3.5	3.66667	16	7	Yes	5
101103005	24	Male	Junior college/college	3	35	Public hospital-managed	Low or middle level	5	4.83333	4.83333	14	7	No	4
101103006	25	Female	Junior college/college	2	35	Public hospital-managed	Low or middle level	4	4.83333	5	4	7	No	5
101103007	40	Female	Master or above	15	35	Public hospital-managed	Low or middle level	4	4.33333	3.5	19	7	No	5
101103008	33	Female	Master or above	7	35	Public hospital-managed	Low or middle level	4	3.83333	3.16667	24	7	Yes	5
101103009	33	Male	Master or above	10	35	Public hospital-managed	Low or middle level	1	5	2	19	7	Yes	4
101103010	28	Male	Master or above	5	35	Public hospital-managed	Low or middle level	4	3.83333	3.83333	6	7	Yes	5
101103011	27	Female	Master or above	1	35	Public hospital-managed	Low or middle level	3	4	3	5	7	Yes	4
101103012	37	Male	Master or above	13	35	Public hospital-managed	Low or middle level	4	2.83333	2.66667	19	7	Yes	5
101103013	29	Female	Master or above	3	35	Public hospital-managed	Low or middle level	5	5	5	4	7	Yes	5
101103014	33	Female	Master or above	10	35	Public hospital-managed	Low or middle level	1	3	3	28	7	Yes	5
101103015	50	Female	Junior college/college	25	35	Public hospital-managed	Low or middle level	3	3	3	20	7	No	4
101104001	34	Male	Junior college/college	10	31	Government-managed	Low or middle level	5	4.16667	4.16667	13	7	Yes	5
101104002	49	Female	Junior college/college	28	31	Government-managed	Low or middle level	5	4	4	18	7	No	4
101104003	26	Male	Junior college/college	1.5	31	Government-managed	Low or middle level	4	2.16667	2.83333	17	7	Yes	5
101104004	32	Female	Junior college/college	7	31	Government-managed	Low or middle level	3	2.16667	2.16667	27	7	Yes	5
101104005	29	Female	Junior college/college	1	31	Government-managed	Low or middle level	4	3.33333	3.16667	8	7	No	3
101104006	37	Female	Junior college/college	20	31	Government-managed	Low or middle level	4	4	3	28	7	No	4
101104007	40	Female	Junior college/college	15	31	Government-managed	Low or middle level	5	4	4	27	7	No	5
101104008	51	Male	Junior college/college	30	31	Government-managed	Low or middle level	5	5	3.83333	28	7	No	5
101105001	37	Male	Junior college/college	11	34	Government-managed	High level	5	4.33333	3	4	7	Yes	4
101105002	34	Female	Junior college/college	12	34	Government-managed	High level	5	3.5	1.33333	7	7	Yes	5
101105003	36	Male	Junior college/college	12	34	Government-managed	High level	4	4.16667	3.5	18	7	Yes	4
101105004	32	Female	Junior college/college	7	34	Government-managed	High level	3	2.66667	2.66667	8	7	Yes	4
101105005	34	Male	Junior college/college	10	34	Government-managed	High level	4	3.16667	3	21	7	Yes	5
101105006	40	Female	Junior college/college	10	34	Government-managed	High level	4	4.66667	4	10	7	Yes	5
101105007	37	Male	Junior college/college	14	34	Government-managed	High level	5	4.66667	1.16667	26	7	Yes	4
101106001	41	Male	Junior college/college	5	47	Government-managed	High level	5	4.83333	3.5	25	7	No	5
101106002	39	Female	Junior college/college	10	47	Government-managed	High level	5	5	4.33333	20	7	No	5
101106003	25	Female	Junior college/college	1	47	Government-managed	High level	5	4.83333	4.83333	4	7	No	5
101106004	35	Male	Junior college/college	3	47	Government-managed	High level	2	3.33333	3.66667	7	7	Yes	3
101106005	28	Male	Junior college/college	2	47	Government-managed	High level	4	3.83333	3.33333	13	7	No	4
101106006	45	Male	Junior college/college	23	47	Government-managed	High level	5	5	5	22	7	No	5
101106007	33	Female	Junior college/college	8	47	Government-managed	High level	5	4.33333	4.66667	15	7	Yes	5
101106008	24	Male	High school/specialized secondary school or below	23	47	Government-managed	High level	4	3.83333	2.66667	24	7	No	4
202107001	26	Female	Junior college/college	2	13	Public hospital-managed	High level	5	4.16667	4.5	16	7	No	4
202107002	46	Female	Junior college/college	24	13	Public hospital-managed	High level	4	4.33333	3	20	7	No	5
202107003	36	Female	Junior college/college	10	13	Public hospital-managed	High level	4	3.5	2.66667	11	7	No	4
202107004	41	Female	Junior college/college	15	13	Public hospital-managed	High level	5	4	4.16667	22	7	No	5
202107005	49	Male	Junior college/college	20	13	Public hospital-managed	High level	5	4.5	3.5	23	7	No	5
202107006	51	Male	Junior college/college	15	13	Public hospital-managed	High level	5	4.83333	4.5	10	7	No	4
202107007	42	Male	Junior college/college	18	13	Public hospital-managed	High level	4	4	4	21	7	No	4
202107008	31	Female	Master or above	1.5	13	Public hospital-managed	High level	4	3.16667	3	20	7	No	4
202107009	27	Female	Junior college/college	2	13	Public hospital-managed	High level	4	4.16667	2.83333	15	7	No	4
202108001	44	Male	Junior college/college	21	12	Public hospital-managed	High level	4	4	3.5	23	6	No	4
202108002	26	Female	Junior college/college	2	12	Public hospital-managed	High level	5	4.5	3.66667	18	6	No	5
202108003	32	Female	Junior college/college	3	12	Public hospital-managed	High level	3	2.83333	2.5	23	6	No	3
202108004	29	Male	Junior college/college	2	12	Public hospital-managed	High level	4	4	5	12	6	No	5
202108005	37	Male	Junior college/college	10	12	Public hospital-managed	High level	4	2.5	1.66667	28	6	No	4
202108006	33	Female	Junior college/college	3	12	Public hospital-managed	High level	5	3.33333	3.16667	17	6	No	5
202108007	44	Male	Junior college/college	21	12	Public hospital-managed	High level	3	3.66667	3.16667	28	6	No	4
202109001	33	Male	Junior college/college	5	4	Public hospital-managed	High level	4	3.83333	3.5	17	6	No	4
202109002	47	Female	Junior college/college	22	4	Public hospital-managed	High level	5	4.33333	3.66667	14	6	No	5
202109003	39	Female	Master or above	5	4	Public hospital-managed	High level	5	4.5	2.83333	21	6	No	4
202109004	30	Male	Master or above	1	4	Public hospital-managed	High level	4	4	2.16667	20	6	No	4
202110001	27	Male	Junior college/college	2	10	Public hospital-managed	High level	4	3	2.83333	20	7	No	4
202110002	28	Male	Junior college/college	2	10	Public hospital-managed	High level	5	3.16667	3.16667	13	7	No	5
202110003	42	Male	Junior college/college	10	10	Public hospital-managed	High level	5	5	4	22	7	No	5
202110004	31	Female	Master or above	1	10	Public hospital-managed	High level	4	4	4	19	7	No	4
202110005	53	Male	Junior college/college	20	10	Public hospital-managed	High level	5	5	4.66667	20	7	No	5
202111001	53	Male	Junior college/college	28	4	Public hospital-managed	High level	5	4.16667	4.5	16	7	No	4
202111002	48	Male	Junior college/college	22	4	Public hospital-managed	High level	4	4.83333	4	8	7	No	4
202111003	46	Female	Junior college/college	15	4	Public hospital-managed	High level	5	5	4.5	7	7	No	5
202112001	45	Male	Junior college/college	12	5	Public hospital-managed	Low or middle level	4	4.16667	4	20	7	No	5
202112002	33	Male	Junior college/college	4	5	Public hospital-managed	Low or middle level	4	2.5	1.66667	25	7	No	4
202112003	27	Male	Junior college/college	3	5	Public hospital-managed	Low or middle level	5	4.5	3.16667	10	7	No	4
202113001	28	Female	Junior college/college	3	4	Public hospital-managed	Low or middle level	5	4	4.33333	16	7	No	5
202113002	33	Male	Junior college/college	3	4	Public hospital-managed	Low or middle level	4	2.83333	3.5	12	7	No	4
202113003	49	Male	Junior college/college	18	4	Public hospital-managed	Low or middle level	5	5	3.16667	9	7	No	5
202114001	59	Male	Junior college/college	13	4	Public hospital-managed	High level	5	4	3	9	5	No	4
202114002	28	Female	Junior college/college	2	4	Public hospital-managed	High level	4	2.33333	2.16667	24	5	No	3
202114003	46	Male	Junior college/college	15	4	Public hospital-managed	High level	5	4.66667	4	11	5	No	5
202114004	30	Female	Junior college/college	2	4	Public hospital-managed	High level	4	4	3.33333	9	5	No	4
202115001	35	Male	Junior college/college	7	6	Public hospital-managed	High level	5	4.83333	5	19	6	No	5
202115002	27	Male	Junior college/college	2	6	Public hospital-managed	High level	5	4.16667	4.5	20	6	No	5
202115003	32	Female	Junior college/college	7	6	Public hospital-managed	High level	4	2.66667	3	25	6	No	3
202115004	31	Female	Junior college/college	7	6	Public hospital-managed	High level	4	2.66667	1	15	6	No	2
202115005	42	Female	Junior college/college	10	6	Public hospital-managed	High level	4	3	3	24	6	No	3
202116001	42	Female	Junior college/college	10	14	Public hospital-managed	High level	4	4	3.5	9	7	No	5
202116002	36	Male	Junior college/college	5	14	Public hospital-managed	High level	2	4	2	17	7	No	5
202116003	39	Female	Junior college/college	5	14	Public hospital-managed	High level	5	2.5	1.66667	22	7	No	5
202116004	28	Female	Master or above	1	14	Public hospital-managed	High level	5	4	4	8	7	No	4
202116005	31	Male	Junior college/college	2	14	Public hospital-managed	High level	5	3.83333	3.83333	20	7	No	5
202117001	29	Female	Junior college/college	2	11	Public hospital-managed	High level	5	4.33333	3.66667	15	7	No	5
202117002	28	Female	Junior college/college	2.5	11	Public hospital-managed	High level	5	4	4.33333	16	7	No	5
202117003	29	Female	Master or above	1	11	Public hospital-managed	High level	4	3.66667	5	13	7	No	5
202117004	42	Male	Junior college/college	19	11	Public hospital-managed	High level	5	4	4.16667	24	7	No	5
202117005	41	Female	Junior college/college	16	11	Public hospital-managed	High level	5	4.83333	3.16667	16	7	No	5
202118001	32	Male	Master or above	2	10	Public hospital-managed	High level	5	3.83333	3.16667	25	5	No	5
202118002	31	Male	Junior college/college	3	10	Public hospital-managed	High level	4	3.66667	3.16667	17	5	No	3
202118003	28	Female	Junior college/college	3	10	Public hospital-managed	High level	5	5	4	4	5	No	4
202118004	32	Male	Junior college/college	3	10	Public hospital-managed	High level	5	5	5	4	5	No	5
202118005	51	Male	Junior college/college	20	10	Public hospital-managed	High level	4	4	3.33333	14	5	No	4
202119001	39	Male	Junior college/college	7	5	Public hospital-managed	High level	3	4	3.83333	11	7	No	5
202119002	41	Female	Junior college/college	6	5	Public hospital-managed	High level	5	3.83333	3.16667	14	7	No	5
202119003	35	Male	Junior college/college	13	5	Public hospital-managed	High level	4	5	3	12	7	No	4
202119004	29	Female	Junior college/college	4	5	Public hospital-managed	High level	4	3	3	20	7	No	4
202119005	32	Male	Junior college/college	5	5	Public hospital-managed	High level	4	3.5	1.83333	16	7	No	4
202120001	41	Female	Junior college/college	8	5	Public hospital-managed	High level	5	4.5	4.33333	6	7	No	5
202120002	36	Female	Junior college/college	12	5	Public hospital-managed	High level	4	4	4.16667	25	7	No	5
202120003	43	Male	Junior college/college	20	5	Public hospital-managed	High level	5	4.5	4	8	7	No	5
202120004	32	Male	Junior college/college	3	5	Public hospital-managed	High level	5	4.83333	4.83333	8	7	No	5
303121001	35	Female	Junior college/college	12	20	Government-managed	Low or middle level	3	3	3	19	5	Yes	4
303121002	43	Female	Junior college/college	20	20	Government-managed	Low or middle level	5	3.16667	1	26	5	Yes	4
303121003	43	Female	Junior college/college	20	20	Government-managed	Low or middle level	5	3.83333	2	17	5	Yes	4
303121004	45	Male	Junior college/college	20	20	Government-managed	Low or middle level	5	3.83333	1.66667	15	5	Yes	4
303121005	41	Female	Junior college/college	17	20	Government-managed	Low or middle level	4	3.83333	2.16667	20	5	Yes	5
303122001	41	Male	Junior college/college	17	25	Government-managed	Low or middle level	5	5	4	6	5	Yes	5
303122002	41	Female	Junior college/college	16	25	Government-managed	Low or middle level	4	2	3.66667	20	5	Yes	3
303122003	32	Female	Junior college/college	5	25	Government-managed	Low or middle level	4	3.16667	2	22	5	Yes	4
303122004	42	Female	Junior college/college	20	25	Government-managed	Low or middle level	4	4	4	16	5	Yes	4
303122005	32	Male	Junior college/college	9	25	Government-managed	Low or middle level	5	2	1.16667	28	5	Yes	5
303122006	29	Female	Master or above	2	25	Government-managed	Low or middle level	4	3	2.33333	17	5	Yes	3
303122007	32	Female	Junior college/college	2.5	25	Government-managed	Low or middle level	2	1.5	3	20	5	Yes	4
303122008	33	Male	Junior college/college	2	25	Government-managed	Low or middle level	5	4.33333	4.66667	22	5	Yes	5
303123001	47	Female	High school/specialized secondary school or below	12	3	Government-managed	High level	4	4	4	24	5	Yes	4
303123002	44	Female	Junior college/college	24	3	Government-managed	High level	4	3.83333	2.33333	21	5	Yes	4
303123003	47	Female	Junior college/college	28	3	Government-managed	High level	4	4.33333	3.66667	4	5	Yes	4
303123004	51	Male	Junior college/college	27	3	Government-managed	High level	5	4.66667	4	23	5	Yes	5
303123005	28	Male	Junior college/college	3	3	Government-managed	High level	4	4	3	14	5	Yes	4
303123006	47	Female	High school/specialized secondary school or below	20	3	Government-managed	High level	4	4.83333	2.33333	22	5	Yes	5
303123007	31	Female	Junior college/college	2	3	Government-managed	High level	3	3	2.33333	10	5	Yes	3
303123008	38	Female	Junior college/college	10	3	Government-managed	High level	4	2.66667	2.16667	18	5	Yes	1
303123009	41	Female	Junior college/college	10	3	Government-managed	High level	5	4.66667	3.83333	8	5	Yes	4
303123010	48	Female	Junior college/college	26	3	Government-managed	High level	3	3.33333	3	19	5	Yes	4
303123011	45	Female	Junior college/college	20	3	Government-managed	High level	5	4.33333	4	22	5	Yes	4
303124001	33	Female	Junior college/college	8	15	Government-managed	High level	5	3.33333	3.5	17	6	No	5
303124002	34	Female	Junior college/college	5	15	Government-managed	High level	5	3.5	3.33333	22	6	No	5
303124003	30	Male	Junior college/college	8	15	Government-managed	High level	5	3.33333	3.33333	20	6	No	5
303124004	39	Female	Junior college/college	10	15	Government-managed	High level	5	5	4	20	6	No	4
303124005	28	Male	Junior college/college	4	15	Government-managed	High level	5	5	4.33333	16	6	No	5
303124006	36	Female	Junior college/college	10	15	Government-managed	High level	4	2.5	3.5	15	6	No	4
303124007	48	Female	High school/specialized secondary school or below	28	15	Government-managed	High level	4	4	3.16667	16	6	No	2
303125001	50	Female	High school/specialized secondary school or below	30	10	Government-managed	High level	5	4.5	3.5	28	7	No	5
303125002	24	Female	High school/specialized secondary school or below	6	10	Government-managed	High level	2	3	3	16	7	No	5
303125003	30	Female	Junior college/college	4	10	Government-managed	High level	4	2.16667	2.33333	21	7	No	3
303125004	32	Female	Junior college/college	6	10	Government-managed	High level	4	4	4	14	7	No	5
303125005	46	Male	Junior college/college	24	10	Government-managed	High level	5	5	5	12	7	No	4
303125006	33	Female	Junior college/college	5	10	Government-managed	High level	5	2.66667	2.66667	28	7	No	5
303125007	31	Female	Junior college/college	5	10	Government-managed	High level	4	1	1	28	7	No	2
303126001	42	Male	Junior college/college	4	38	Government-managed	High level	3	3.66667	3.83333	18	7	No	5
303126002	47	Male	Junior college/college	27	38	Government-managed	High level	5	3.66667	3.66667	16	7	No	5
303126003	26	Female	Junior college/college	2	38	Government-managed	High level	3	5	5	4	7	No	4
303126004	31	Female	Junior college/college	7	38	Government-managed	High level	5	5	3	23	7	No	3
303126005	50	Female	Junior college/college	30	38	Government-managed	High level	5	4.83333	3.66667	17	7	No	5
303126006	32	Female	Junior college/college	9	38	Government-managed	High level	5	4.83333	4.33333	14	7	No	5
303126007	41	Male	Junior college/college	20	38	Government-managed	High level	3	3.33333	3	16	7	No	5
303126008	32	Female	Junior college/college	7	38	Government-managed	High level	5	2.5	3.66667	25	7	No	5
303126009	31	Male	High school/specialized secondary school or below	8	38	Government-managed	High level	4	3.66667	3.5	16	7	No	4
303126010	45	Male	Junior college/college	21	38	Government-managed	High level	5	4.33333	4	28	7	No	5
303127001	41	Male	Junior college/college	15	9	Government-managed	High level	4	4	4.16667	16	7	No	4
303127002	44	Female	Junior college/college	20	9	Government-managed	High level	5	5	5	5	7	No	5
303127003	43	Female	Junior college/college	5	9	Government-managed	High level	5	4.33333	4	14	7	No	5
303127004	29	Female	Junior college/college	7	9	Government-managed	High level	5	4	4.66667	7	7	No	4
303127005	35	Male	Junior college/college	13	9	Government-managed	High level	5	5	4.33333	4	7	No	5
303128001	36	Male	Junior college/college	10	30	Government-managed	Low or middle level	3	3	3	18	7	Yes	3
303128002	41	Male	Junior college/college	16	30	Government-managed	Low or middle level	3	2.66667	3	28	7	Yes	3
303128003	44	Male	High school/specialized secondary school or below	22	30	Government-managed	Low or middle level	5	5	5	24	7	Yes	5
303128004	43	Female	Junior college/college	20	30	Government-managed	Low or middle level	4	5	4	20	7	Yes	5
303128005	32	Female	Junior college/college	13	30	Government-managed	Low or middle level	3	3.33333	3.83333	28	7	Yes	4
303128006	40	Female	Junior college/college	8	30	Government-managed	Low or middle level	5	4	2.33333	20	7	Yes	4
303128007	35	Female	Junior college/college	11	30	Government-managed	Low or middle level	3	4	4	19	7	Yes	4
404129001	34	Female	Junior college/college	7	61	Government-managed	High level	4	2	2.5	28	6	No	3
404129002	35	Female	Junior college/college	8	61	Government-managed	High level	4	3	2.66667	27	6	No	3
404129003	31	Male	Junior college/college	2	61	Government-managed	High level	4	4	3.33333	16	6	No	5
404129004	31	Male	Junior college/college	3	61	Government-managed	High level	5	4	4	20	6	No	5
404129005	28	Female	Junior college/college	2	61	Government-managed	High level	5	4.5	4.83333	19	6	No	5
404129006	29	Female	Junior college/college	2	61	Government-managed	High level	4	2.83333	4.16667	16	6	No	5
404129007	36	Female	Junior college/college	10	61	Government-managed	High level	5	4.16667	4.66667	16	6	No	5
404129008	40	Male	Junior college/college	16	61	Government-managed	High level	5	4.16667	4.66667	18	6	No	5
404130001	40	Female	Master or above	10	69	Government-managed	High level	5	4.33333	4.16667	10	7	No	5
404130002	41	Female	Junior college/college	17	69	Government-managed	High level	4	3.5	3.16667	18	7	No	3
404130003	33	Male	Junior college/college	7	69	Government-managed	High level	4	3.33333	3.66667	11	7	No	4
404130004	35	Female	Master or above	10	69	Government-managed	High level	4	3.66667	4	14	7	No	3
405131001	32	Female	Master or above	3	78	Government-managed	High level	4	4	3.5	8	7	No	4
405131002	37	Female	Junior college/college	10	78	Government-managed	High level	4	4	4.16667	8	7	No	4
405131003	34	Female	Master or above	11	78	Government-managed	High level	4	3.83333	4.16667	15	7	No	5
405131004	32	Male	Junior college/college	6	78	Government-managed	High level	5	4.16667	3.66667	15	7	No	4
406132001	54	Female	Junior college/college	30	39	Government-managed	High level	4	4.33333	4.66667	17	7	No	4
406132002	30	Male	Junior college/college	4	39	Government-managed	High level	5	1	2.33333	28	7	No	3
406132003	54	Male	Master or above	22	39	Government-managed	High level	4	3.5	3.5	16	7	No	2
406132004	42	Male	Junior college/college	20	39	Government-managed	High level	4	4	4	8	7	No	4
406133001	32	Female	Master or above	3	47	Government-managed	High level	5	2.83333	3.33333	20	7	No	3
406133002	34	Female	Junior college/college	10	47	Government-managed	High level	3	4	3	20	7	No	4
406133003	28	Male	Master or above	2	47	Government-managed	High level	1	1	1	20	7	No	1
406133004	32	Female	Master or above	5	47	Government-managed	High level	5	3	3.66667	15	7	No	5
407134001	28	Female	Master or above	3	101	Government-managed	High level	4	3.66667	3.66667	16	6	No	4
407134002	29	Female	Master or above	3	101	Government-managed	High level	5	3.5	3.83333	18	6	No	5
407134003	45	Female	Junior college/college	25	101	Government-managed	High level	5	4.33333	4.83333	11	6	No	5
407134004	40	Male	Junior college/college	16	101	Government-managed	High level	5	3.5	4.5	24	6	No	4
407134005	29	Male	Junior college/college	3	101	Government-managed	High level	4	2.83333	3.5	14	6	No	4
407135001	41	Female	Junior college/college	20	20	Government-managed	High level	5	3.33333	4	20	7	No	3
407135002	42	Female	Junior college/college	15	20	Government-managed	High level	3	4.16667	2	24	7	No	3
407135003	48	Female	Junior college/college	25	20	Government-managed	High level	4	3.16667	3.16667	20	7	No	4
407135004	42	Female	Junior college/college	20	20	Government-managed	High level	4	3.83333	4.33333	21	7	No	3
407135005	27	Male	Junior college/college	3	20	Government-managed	High level	5	4.16667	5	8	7	No	5
407136001	41	Female	Junior college/college	20	74	Government-managed	High level	5	4.33333	4	13	6	No	4
407136002	33	Female	Junior college/college	7	74	Government-managed	High level	5	4.66667	5	20	6	No	5
407136003	32	Male	Junior college/college	8	74	Government-managed	High level	4	3.66667	4	16	6	No	4
407136004	33	Female	Master or above	7	74	Government-managed	High level	5	5	4.5	12	6	No	4
408137001	33	Female	Master or above	5	123	Government-managed	High level	4	3.66667	3.33333	15	6	No	5
408137002	44	Female	Junior college/college	0.5	123	Government-managed	High level	5	5	5	12	6	No	5
408137003	40	Female	Junior college/college	14	123	Government-managed	High level	5	5	5	11	6	No	5
408137004	53	Female	Junior college/college	30	123	Government-managed	High level	5	4	3.5	8	6	No	5
408138001	44	Male	Junior college/college	11	82	Government-managed	High level	5	2	3	28	7	No	3
408138002	44	Female	Junior college/college	20	82	Government-managed	High level	5	4.16667	4.16667	28	7	No	5
408138003	51	Female	Junior college/college	27	82	Government-managed	High level	5	3.66667	3.33333	21	7	No	4
408138004	57	Female	Junior college/college	35	82	Government-managed	High level	5	4.66667	5	5	7	No	5
408138005	38	Male	Junior college/college	15	82	Government-managed	High level	4	3.5	3.5	19	7	No	4
